# Supplementary material for: Spatial distribution and correlation characteristics of heavy metals in the seawater, suspended particulate matter and sediments in Zhanjiang Bay, China
Source: PLoS One. 2018 Aug 2;13(8):e0201414. doi: 10.1371/journal.pone.0201414 (PMC6072020; doi:10.1371/journal.pone.0201414)
Supplement: S1 Fig — (a) Temperature; (b) Salinity; (c) pH; (d) DO; (e) SPM; (f) Chl a. (XLS) [file pone.0201414.s001.xls]

## Sheet: Fig 2(a) Temperature
	temperature(℃)
	Station	Winter	Summer
	S1	17.3	27.7
	S2	17.3	28.6
	S3	17.5	29
	S4	17.5	30.1
	S5	17.6	30.4
	S6	17.6	30.5
	S7	17.6	30.5
	S8	17.6	30.6
	S9	17.6	30.6
	S10	17.7	30.6
	S11	17.7	30.7
	S12	17.8	30.9

## Sheet: Fig 2(b) Salinity
	Salinity
	Station	Winter	Summer
	S1	29.7	30.3
	S2	29.2	29.8
	S3	29.3	29.9
	S4	28.6	28.7
	S5	28.2	28.3
	S6	28.2	28.4
	S7	27.9	27.5
	S8	27.7	27.5
	S9	27.8	27.9
	S10	27.1	27.1
	S11	27	26.6
	S12	27	25.7

## Sheet: Fig 2(c) pH
	pH
	Station	Winter	Summer
	S1	8.56	8.11
	S2	8.47	8.13
	S3	8.56	8.16
	S4	8.36	8.24
	S5	8.35	8.24
	S6	8.36	8.16
	S7	8.44	8.21
	S8	8.34	8.1
	S9	8.36	8.1
	S10	8.43	8.11
	S11	8.38	8.09
	S12	8.32	8.07

## Sheet: Fig 2(d) DO
	DO(mg L-1)
	Station	Winter	Summer
	S1	9.5	6.96
	S2	9.46	6.78
	S3	9.24	6.23
	S4	9.49	6.59
	S5	9.35	6.7
	S6	9.5	6.36
	S7	9.58	7.14
	S8	9.36	6.65
	S9	9.64	5.98
	S10	9.3	6.42
	S11	9.56	6.66
	S12	9.4	7.03

## Sheet: Fig 2(e) SPM
	SPM(mg L-1)
	Station	Winter	Summer
	S1	11.6	3.4
	S2	16.2	7.2
	S3	20.9	6.8
	S4	11	4.1
	S5	9.2	4.4
	S6	5.9	6.5
	S7	12.2	8.3
	S8	10	6.7
	S9	11.3	7.6
	S10	9	9.3
	S11	7.5	10.3
	S12	8.9	5.6

## Sheet: Fig 2(f) Chl a
	Chl a(μg L-1)
	Station	Winter	Summer
	S1	27.32	5.31
	S2	29.33	4.52
	S3	27.89	5.51
	S4	30.81	8.51
	S5	23.49	8.5
	S6	32.62	8.62
	S7	34.5	9.95
	S8	23.54	10.35
	S9	27.52	9.27
	S10	28.36	7.73
	S11	26.44	9.31
	S12	27.67	9.39
