# Supplementary material for: Spatial distribution and correlation characteristics of heavy metals in the seawater, suspended particulate matter and sediments in Zhanjiang Bay, China
Source: PLoS One. 2018 Aug 2;13(8):e0201414. doi: 10.1371/journal.pone.0201414 (PMC6072020; doi:10.1371/journal.pone.0201414)
Supplement: S2 Fig — (a) Fe; (b)Mn; (c) Cr; (d) Ni; (e) Cu; (f) Zn; (g) Cd; (h) Pb. (XLS) [file pone.0201414.s002.xls]

## Sheet: Fig 3(a) Fe
	Fe (μg L-1)
	Station	Winter	Summer
	S1	68.5	76.26
	S2	66.12	68.4
	S3	72.24	79.93
	S4	68.72	83.85
	S5	78.33	72.13
	S6	77.59	83.47
	S7	86.63	91.64
	S8	71.95	82.86
	S9	73.51	80.6
	S10	80.55	100.98
	S11	81.46	87.54
	S12	93.37	101.07

## Sheet: Fig 3(b) Mn
	Mn (μg L-1)
	Station	Winter	Summer
	S1	3.81	4.05
	S2	3.26	3.89
	S3	3.52	4.27
	S4	3.94	4.21
	S5	4.15	5.56
	S6	4.1	4.03
	S7	4.25	4.88
	S8	4.25	4.25
	S9	4.87	5.13
	S10	4.71	4.66
	S11	5.05	5.35
	S12	5.23	6.88

## Sheet: Fig 3(c) Cr
	Cr (μg L-1)
	Station	Winter	Summer
	S1	2.71	2.85
	S2	3.04	2.42
	S3	2.6	2.4
	S4	2.99	2.97
	S5	3.1	3.58
	S6	2.52	1.62
	S7	2.24	1.83
	S8	2.08	2.93
	S9	2.45	2.89
	S10	2.63	2.79
	S11	2.48	3.31
	S12	2.84	3.61

## Sheet: Fig 3(d) Ni
	Ni (μg L-1)
	Station	Winter	Summer
	S1	1.55	0.94
	S2	1.81	0.93
	S3	1.9	1.25
	S4	1.79	0.82
	S5	1.28	0.86
	S6	1.31	0.85
	S7	1.81	1.46
	S8	2.29	0.59
	S9	1.52	0.63
	S10	1.69	0.67
	S11	1.37	0.59
	S12	2.07	1.19

## Sheet: Fig 3(e) Cu
	Cu (μg L-1)
	Station	Winter	Summer
	S1	5.02	4.31
	S2	5.02	4.56
	S3	4.8	4.64
	S4	4.07	4.24
	S5	5.32	3.9
	S6	4.98	3.67
	S7	4.31	3.64
	S8	4.66	3.55
	S9	4.48	3.65
	S10	4.61	3.69
	S11	4.34	3.92
	S12	6.03	4.18

## Sheet: Fig 3(f) Zn
	Zn (μg L-1)
	Station	Winter	Summer
	S1	8.2	14.13
	S2	6.54	11.79
	S3	7.38	16.7
	S4	6.57	13.63
	S5	10.04	15.45
	S6	8.66	14.23
	S7	8.41	17.44
	S8	8.03	16.51
	S9	7.6	19.27
	S10	10.82	17.65
	S11	8.51	22.06
	S12	11.69	22.07

## Sheet: Fig 3(g) Cd
	Cd (μg L-1)
	Station	Winter	Summer
	S1	0.13	0.07
	S2	0.13	0.07
	S3	0.13	0.12
	S4	0.16	0.09
	S5	0.15	0.07
	S6	0.16	0.07
	S7	0.14	0.06
	S8	0.14	0.07
	S9	0.15	0.07
	S10	0.15	0.06
	S11	0.17	0.1
	S12	0.24	0.08

## Sheet: Fig 3(h)Pb
	Pb (μg L-1)
	Station	Winter	Summer
	S1	0.09	0.25
	S2	0.21	0.21
	S3	0.09	0.31
	S4	0.31	0.42
	S5	0.29	0.26
	S6	0.25	0.17
	S7	0.15	0.14
	S8	0.16	0.18
	S9	0.1	0.14
	S10	0.22	0.2
	S11	0.4	0.31
	S12	0.26	0.4
