# Supplementary material for: Spatial distribution and correlation characteristics of heavy metals in the seawater, suspended particulate matter and sediments in Zhanjiang Bay, China
Source: PLoS One. 2018 Aug 2;13(8):e0201414. doi: 10.1371/journal.pone.0201414 (PMC6072020; doi:10.1371/journal.pone.0201414)
Supplement: S3 Fig — (a) Fe; (b)Mn; (c) Cr; (d) Ni; (e) Cu; (f) Zn; (g) Cd; (h) Pb. (XLS) [file pone.0201414.s003.xls]

## Sheet: Fig 4(a) Fe
	Fe (mg g-1)
	Station	Winter	Summer
	S1	30.31	4.06
	S2	10.54	4.55
	S3	37.15	5.27
	S4	14.14	10.46
	S5	41.26	19.38
	S6	16.91	5.17
	S7	17.17	16.45
	S8	14.95	7.31
	S9	29.85	8.54
	S10	19.97	8.96
	S11	14	8.41
	S12	18.55	8.66

## Sheet: Fig 4(b) Mn
	Mn (mg g-1)
	Station	Winter	Summer
	S1	0.63	0.32
	S2	0.34	0.36
	S3	0.72	0.59
	S4	0.44	0.7
	S5	0.98	0.9
	S6	0.78	0.34
	S7	1.34	0.71
	S8	0.58	0.41
	S9	0.75	0.5
	S10	2.21	0.42
	S11	1.01	0.44
	S12	0.86	0.5

## Sheet: Fig 4(c) Cr
	Cr (μg g-1)
	Station	Winter	Summer
	S1	175.66	107.3
	S2	138.06	137.3
	S3	116.06	156
	S4	162.19	220.1
	S5	267.89	256.2
	S6	281.42	108.2
	S7	162.56	178
	S8	161.11	170.8
	S9	135.88	160.2
	S10	141.24	122.2
	S11	113.79	92.3
	S12	73.31	145.2

## Sheet: Fig 4(d) Ni
	Ni (μg g-1)
	Station	Winter	Summer
	S1	135.67	50
	S2	58.96	51.62
	S3	176.32	52.4
	S4	83.9	150.59
	S5	188.68	142.25
	S6	101.85	105.38
	S7	92.94	133.75
	S8	85.01	85.88
	S9	155.4	67.61
	S10	96.18	57.12
	S11	85.14	42.95
	S12	89.61	89.85

## Sheet: Fig 4(e) Cu
	Cu (μg g-1)
	Station	Winter	Summer
	S1	28.88	55.59
	S2	15.6	57.12
	S3	25.83	134.72
	S4	16.91	153.33
	S5	47.17	118.2
	S6	23.81	60.58
	S7	17.63	62.1
	S8	16.9	93.76
	S9	22.4	58
	S10	20.98	41.06
	S11	43.49	44.93
	S12	46.07	85.18

## Sheet: Fig 4(f) Zn
	Zn (μg g-1)
	Station	Winter	Summer
	S1	283.9	187.6
	S2	258.7	198.7
	S3	120.5	187.4
	S4	253.5	490
	S5	295.1	409.6
	S6	482.6	201.7
	S7	291.8	294.1
	S8	237.7	238.7
	S9	184.3	204.7
	S10	405	206.5
	S11	412.4	179.9
	S12	337	255.7

## Sheet: Fig 4(g) Cd
	Cd (μg g-1)
	Station	Winter	Summer
	S1	26.71	23.6
	S2	21.76	26.56
	S3	11.96	24.9
	S4	22.66	56.7
	S5	29.12	38.77
	S6	39.54	33.05
	S7	22.26	36.41
	S8	20.13	47.83
	S9	15.72	40.6
	S10	25.53	29.46
	S11	25.81	21.06
	S12	21.44	41.22

## Sheet: Fig 4(h) Pb
	Pb (μg g-1)
	Station	Winter	Summer
	S1	56.91	29.81
	S2	40.7	57.73
	S3	40.78	37.56
	S4	46.97	51.18
	S5	86.27	73.16
	S6	71.6	26.3
	S7	47.73	50.34
	S8	46.5	38.2
	S9	44.93	56.62
	S10	57.64	32.05
	S11	59.99	27.56
	S12	75.39	36.82
