# Supplementary material for: Spatial distribution and correlation characteristics of heavy metals in the seawater, suspended particulate matter and sediments in Zhanjiang Bay, China
Source: PLoS One. 2018 Aug 2;13(8):e0201414. doi: 10.1371/journal.pone.0201414 (PMC6072020; doi:10.1371/journal.pone.0201414)
Supplement: S4 Fig — (a) Fe; (b)Mn; (c) Cr; (d) Ni; (e) Cu; (f) Zn; (g) Cd; (h) Pb. (XLS) [file pone.0201414.s004.xls]

## Sheet: Fig 5(a) Fe
	Fe (mg g-1)
	Station	Winter
	S1	36.6
	S2	35.7
	S3	34.2
	S4	37.6
	S5	38.8
	S6	40.24
	S7	40.2
	S8	39.55
	S9	39.8
	S10	42.33
	S11	36.95
	S12	37.34

## Sheet: Fig 5(b) Mn
	Mn (mg g-1)
	Station	Winter
	S1	0.37
	S2	0.34
	S3	0.35
	S4	0.32
	S5	0.41
	S6	0.49
	S7	0.54
	S8	0.55
	S9	0.49
	S10	0.46
	S11	0.41
	S12	0.36

## Sheet: Fig 5(c) Cr
	Cr (μg g-1)
	Station	Winter
	S1	55.49
	S2	44.26
	S3	38.72
	S4	45.22
	S5	62.83
	S6	74.15
	S7	86.6
	S8	59.4
	S9	55.52
	S10	74.69
	S11	80.69
	S12	88.34

## Sheet: Fig 5(d) Ni
	Ni (μg g-1)
	Station	Winter
	S1	17.28
	S2	18.06
	S3	18.42
	S4	20.22
	S5	23.66
	S6	25.54
	S7	25.26
	S8	19.87
	S9	26.12
	S10	24.6
	S11	24.53
	S12	25.6

## Sheet: Fig 5(e) Cu
	Cu (μg g-1)
	Station	Winter
	S1	15.99
	S2	9.44
	S3	8.5
	S4	13.56
	S5	19.62
	S6	22.03
	S7	28.32
	S8	15.11
	S9	15.36
	S10	22.34
	S11	24.49
	S12	30.06

## Sheet: Fig 5(f) Zn
	Zn (μg g-1)
	Station	Winter
	S1	40.37
	S2	43.88
	S3	46.9
	S4	45.42
	S5	63.88
	S6	95.95
	S7	121.35
	S8	67.17
	S9	66.08
	S10	98.9
	S11	102.47
	S12	90.85

## Sheet: Fig 5(g) Cd
	Cd (μg g-1)
	Station	Winter
	S1	0.17
	S2	0.12
	S3	0.13
	S4	0.13
	S5	0.14
	S6	0.16
	S7	0.15
	S8	0.12
	S9	0.13
	S10	0.2
	S11	0.18
	S12	0.2

## Sheet: Fig 5(h) Pb
	Pb (μg g-1)
	Station	Winter
	S1	34.25
	S2	31.02
	S3	27.61
	S4	36.72
	S5	49.36
	S6	51.96
	S7	43.44
	S8	39.33
	S9	42.28
	S10	57.87
	S11	54.68
	S12	58.18
