# Supplementary material for: Spatial distribution and correlation characteristics of heavy metals in the seawater, suspended particulate matter and sediments in Zhanjiang Bay, China
Source: PLoS One. 2018 Aug 2;13(8):e0201414. doi: 10.1371/journal.pone.0201414 (PMC6072020; doi:10.1371/journal.pone.0201414)
Supplement: S5 Fig — (a) Fe; (b)Mn; (c) Cr; (d) Ni; (e) Cu; (f) Zn; (g) Cd; (h) Pb. (XLS) [file pone.0201414.s005.xls]

## Sheet: Fig 6(a) Fe
	log(Kd)-Fe
	Station	Winter	Summer
	S1	5.51	4.7
	S2	5.2	4.8
	S3	5.67	4.8
	S4	5.21	5
	S5	5.45	5.2
	S6	5.29	4.8
	S7	5.15	5.2
	S8	5.22	4.9
	S9	5.34	5
	S10	5.38	4.9
	S11	5.23	4.9
	S12	5.22	4.8

## Sheet: Fig 6(b) Mn
	log(Kd)-Mn
	Station	Winter	Summer
	S1	5.09	4.9
	S2	4.99	5
	S3	5.26	5.1
	S4	5.03	5.2
	S5	5.28	5.1
	S6	5.23	4.9
	S7	5.31	5.2
	S8	5.12	5
	S9	5.09	5
	S10	5.68	4.9
	S11	5.29	4.9
	S12	5.21	4.8

## Sheet: Fig 6(c) Cr
	log(Kd)-Cr
	Station	Winter	Summer
	S1	4.78	4.58232
	S2	4.64	4.76095
	S3	4.7	4.87973
	S4	4.72	4.86821
	S5	4.86	4.81901
	S6	5.05	4.82155
	S7	4.85	5.00513
	S8	4.89	4.7264
	S9	4.49	4.68544
	S10	4.74	4.64228
	S11	4.59	4.45531
	S12	4.41	4.5731

## Sheet: Fig 6(d) Ni
	log(Kd)-Ni
	Station	Winter	Summer
	S1	4.91	4.74
	S2	4.5	4.75
	S3	4.97	4.62
	S4	4.51	5.23
	S5	4.88	5.14
	S6	4.81	5.09
	S7	4.49	4.95
	S8	4.47	5.16
	S9	4.68	4.99
	S10	4.71	4.9
	S11	4.79	4.87
	S12	4.59	4.84

## Sheet: Fig 6(e) Cu
	log(Kd)-Cu
	Station	Winter	Summer
	S1	3.68	4.07
	S2	3.49	4.08
	S3	3.72	4.37
	S4	3.58	4.51
	S5	3.85	4.36
	S6	3.66	4.2
	S7	3.51	4.22
	S8	3.52	4.39
	S9	3.52	4.18
	S10	3.66	4.03
	S11	3.95	4.03
	S12	3.86	4.26

## Sheet: Fig 6(f) Zn
	log(Kd)-Zn
	Station	Winter	Summer
	S1	4.4	4.12
	S2	4.39	4.21
	S3	4.15	4.04
	S4	4.46	4.55
	S5	4.4	4.26
	S6	4.61	4.13
	S7	4.36	4.22
	S8	4.37	4.1
	S9	4.29	4.03
	S10	4.33	4.03
	S11	4.55	3.81
	S12	4.45	3.96

## Sheet: Fig 6(g) Cd
	log(Kd)-Cd
	Station	Winter	Summer
	S1	5.26	5.52
	S2	5.15	5.53
	S3	4.95	5.34
	S4	5.15	5.77
	S5	5.25	5.79
	S6	5.37	5.69
	S7	5.14	5.67
	S8	5.14	5.74
	S9	5.02	5.63
	S10	5.18	5.57
	S11	5.17	5.29
	S12	4.96	5.65

## Sheet: Fig 6(h) Pb
	log(Kd)-Pb
	Station	Winter	Summer
	S1	5.95	5.37
	S2	5.32	5.45
	S3	5.74	5.25
	S4	5.41	5.14
	S5	5.52	5.41
	S6	5.51	5.26
	S7	5.59	5.59
	S8	5.74	5.36
	S9	5.68	5.58
	S10	5.46	5.21
	S11	5.54	5.02
	S12	5.72	5.04
